# Supplementary material for: Integrating Computational and Experimental Approaches for the Discovery of Multifunctional Peptides from the Marine Gastropod Pisania pusio with Antimicrobial and Anticancer Properties
Source: Mar Drugs. 2026 Jan 8;24(1):32. doi: 10.3390/md24010032 (PMC12843047; doi:10.3390/md24010032)
Supplement: Supplementary file 1 [file marinedrugs-24-00032-s001.zip]

Archive with 1 entries (1 files):
- marinedrugs-4029629-supplementary.pdf
